# Supplementary material for: Complete plastome sequencing of both living species of Circaeasteraceae (Ranunculales) reveals unusual rearrangements and the loss of the ndh gene family
Source: BMC Genomics. 2017 Aug 9;18:592. doi: 10.1186/s12864-017-3956-3 (PMC5551029; doi:10.1186/s12864-017-3956-3)
Supplement: Supplementary file 1 — Sanger chromatograms of primer products C1-C11 and K1-K8. (ZIP 2226 kb) [file 12864_2017_3956_MOESM1_ESM.zip]

Archive with 20 entries (20 files):
- K8-F.ab1
- K7-F.ab1
- K5-F.ab1
- K6-F.ab1
- K4-F.ab1
- K3-2-F.ab1
- K3-1-R.ab1
- K2-F.ab1
- K1-F.ab1
- C8-F.ab1
- C9-F.ab1
- C7-F.ab1
- C6-F.ab1
- C5-F.ab1
- C4-F.ab1
- C3-F.ab1
- C2-F.ab1
- C11-F.ab1
- C1-F.ab1
- C10-F.ab1
